# Supplementary material for: Molecular detection and quantification of Plasmodium falciparum-infected human hepatocytes in chimeric immune-deficient mice
Source: Malar J. 2013 Nov 24;12:430. doi: 10.1186/1475-2875-12-430 (PMC4222492; doi:10.1186/1475-2875-12-430)
Supplement: Additional file 1: Table S1 — Analysis of the livers of humanized mice after IV sporozoites injection. Analysis of two infected humanized mice. Panel 1: number of detected parasites in twelve samples (five μL from each) and mean. Panel 2: percentage of human hepatocytes in twelve samples, mean, and percentage repopulation after correction for the percentage of the liver that is made up of hepatocytes. Panel 3: total number of human hepatocytes analysed in each sample, total number human hepatocytes analysed for each mouse, and the liver parasite burden (expressed as the number of parasites per million human hepatocytes) calculated from panel 1 and 3. [file 1475-2875-12-430-S1.xlsx]

## Sheet: Table 1
Pf per 5µL Extract
mouse ID	weight (g)	Human albumin (mg/mL)	A	B	C	D	E	F	G	H	I	J	K	L		mean Pf
K1422	16.9	2.2	515	103	53.1	339	185	2330	480	99.5	928	557	160	1550		608.3
K1484RL	19.5	2.1	1120	2440	140	1440	2210	1210	4550	95.9	597	2030	1230	494		1463.08
Percentage human cells in extract
mouse ID	weight (g)	Human albumin (mg/mL)	A	B	C	D	E	F	G	H	I	J	K	L		mean % huHEP	% repopulation (*1,7)
K1422	16.9	2.2	0.157605	0.162784	0.135479	0.159494	0.181163	0.307595	0.292396	0.110582	0.239104	0.126559	0.112168	0.281531		0.188872	0.314786
K1484RL	19.5	2.1	0.195039	0.123445	0.274705	0.201442	0.205635	0.170235	0.182544	0.163339	0.152152	0.151226	0.216183	0.218515		0.187872	0.31312
Copy number human DNA per 1µL Extract
mouse ID	weight (g)	Human albumin (mg/mL)	A	B	C	D	E	F	G	H	I	J	K	L
K1422	16.9	2.2	3760	3620	6060	5000	4450	27000	5530	2790	6230	7470	3860	14300
K1484RL	19.5	2.1	4780	8070	5130	10200	9030	7920	20500	5630	7540	9220	8450	5560
Parasites per 106 human hepatocytes
mouse ID	weight (g)	Human albumin (mg/mL)	A	B	C	D	E	F	G	H	I	J	K	L		Geom. Mean
K1422	16.9	2.2	54787.2	11381.2	3504.95	27120	16629.2	34518.5	34719.7	14265.2	59582.7	29826	16580.3	43356.6		22965.8
K1484RL	19.5	2.1	93723.8	120942	10916.2	56470.6	97895.9	61111.1	88780.5	6813.5	31671.1	88069.4	58224.9	35539.6		47901.6
Total number of human hepatocytes extracted (extrapolated from 1µL --> 100µL)
mouse ID	weight (g)	Human albumin (mg/mL)	A	B	C	D	E	F	G	H	I	J	K	L		HuHEP analysed	Liver parasite burden (Pf per 106 huHEP )
K1422	16.9	2.2	188000	181000	303000	250000	222500	1350000	276500	139500	311500	373500	193000	715000		4503500	32417.5
K1484RL	19.5	2.1	239000	403500	256500	510000	451500	396000	1025000	281500	377000	461000	422500	278000		5101500	68830.3
												Mean huHEP analysed:				4802500
