# Supplementary material for: Molecular detection and quantification of Plasmodium falciparum-infected human hepatocytes in chimeric immune-deficient mice
Source: Malar J. 2013 Nov 24;12:430. doi: 10.1186/1475-2875-12-430 (PMC4222492; doi:10.1186/1475-2875-12-430)
Supplement: Additional file 2: Table S2 — List of sporozoite injections and mosquito challenges in humanized mice. Twelve mice were infected by intravenous sporozoite injection or by mosquito challenge. Panel 1: human albumin measured by ELISA, percentage repopulation calculated by qPCR, total number of human hepatocytes analysed per mouse, number of parasites in twelve samples (five μL from each), mean, and liver parasite burden (expressed as the number of parasites per million human hepatocytes). Panel 2: for each infection route or both combined: mean weight, mean albumin, mean percentage repopulation, mean number of human hepatocytes analysed, percentage of positive samples for each sampling site in the humanized livers, mean number of parasites in each sample (five μL from each), mean liver parasite burden (expressed as the number of parasites per million human hepatocytes). [file 1475-2875-12-430-S2.xlsx]

## Sheet: Suppl Table 1
Infection route	Mouse ID	Weight (g)	Human albumin (mg/mL)	% repopulation	HuHEP analysed	Pf per 5µL extract												Mean Pf per 5µL extract	Liver parasite burden (Pf/106 huHEP )
						A	B	C	D	E	F	G	H	I	J	K	L
150,000 spz RO	B647L	12.1	2.4	31.0833	2.87377e+06	0	0	0	0	0	55.4	0	5.35	0	0	0	0	5.0625	422.789
	B625R	18.9	3.1	34.6806	3.06094e+06	4.15	115	7.33	6.68	15.9	23.4	1.13	120	26.3	39.1	75.4	64.7	41.5908	3261.02
	B673L	12.1	3.9	38.7361	3.68049e+06	0	0	0	0	0	0	3.08	1.87	0	0	0	0	0.4125	26.8986
	B647RL	11.7	6	37.9444	2.96956e+06	1.68	129	1.94	2.51	103	4.46	1.16	6.82	112	21.1	1.79	94.6	40.005	3233.21
	B627	11.8	6.8	33.5	3.19694e+06	259	555	48.8	0.598	127	77.7	234	104	278	33.6	1.15	198	159.737	11991.8
	B644L	10.4	6.9	59.6944	5.52645e+06	188	69.5	76.2	47.3	24.3	18.8	36.7	76.4	111	1.96	18	24.1	57.6883	2505.26
	K1458RL	9.7	3.5	33.2468	6802000	0	0	50.6	0	0	16.1	0	0	0	11.7	7.17	0	7.13083	251.602
	K1422	16.9	2.2	31.5	4503500	515	103	53.1	339	185	2330	480	99.5	928	557	160	1550	608.3	32417.5
	K1484RL	19.5	2.1	31.3	5101500	1120	2440	140	1440	2210	1210	4550	95.9	597	2030	1230	494	1463.08	68830.3
	K1413L	16.7	2.7	30.3114	3551750	12.3	199	13.4	152	266	432	562	11.5	34.6	158	269	114	185.317	6261.14
	K1484	18.7	2.6	25.998	5030500	136	110	0	294	0	141	190	27.3	0	158	101	507	138.692	3308.42
	B731	16.1	2.4	23.6928	3504000	51	49.8	22.3	154	140	346	194	42.1	0	356	23.5	148	127.225	4357.02
Challenged with 20 mosquitoes	K1482	10.1	2.9	36.154	5359000	54.4	45.6	23.7	46.2	6.29	45.3	21	166	234	120	9.15	7.93	64.9642	2909.39
	K1482L	9.5	3.8	33.1152	8748000	247	78.4	109	278	213	77	108	28.5	218	16.7	14.5	203	132.592	3637.63
	K1468L	13.8	9.4	52.4563	5934000	12.1	33.5	24.7	43.3	155	18.7	7.6	102	112	4.33	70.1	0	48.6108	1966.06
	K1468L	16.5	4.9	37	3492000	0	12.2	0	0	22.2	0	0	2.1	60.4	54.4	0	4.21	12.9592	890.664
	K1478	14.2	2.8	38.4	3311000	0	19.7	0	0	0	0	56.8	7.63	0	0	0	25.9	9.16917	664.633
	K1484L	15.1	5.2	55.9	2999500	4.35	76.2	4.11	0	2.74	25.7	23.8	0	50.8	4.3	90.1	3.81	23.8258	1906.38
	K1457R	8.8	1.4	20.9	4790000	19.8	0	0	0	11.2	0	19.7	0	7.02	0	0	4.75	5.20583	260.835
	K1528R	9.1	2.6	22.2	8393000	8.86	33.1	45.1	11.7	9.4	0	1.16	1.21	51.5	4.47	3.48	85.6	21.2983	609.031
	B682R	9.5	3.9	25.9	7147000	42.9	15.1	26.1	19.5	19.9	0	16.6	55.2	63.9	23.6	7.21	78.5	30.7092	1031.23
	B772	8.7	1.9	24.9827	3529000	95.8	0	4.62	18.5	8.54	0	1.31	4.52	7.01	5.01	19.4	81.1	20.4842	1393.09
	B739RL	12	2	26.5163	4251000	63	42.9	0.195	49.8	4.54	10.4	1.34	87.5	26.2	11.2	9.65	43.5	29.1854	1647.73
	K1455RL	6.9	3.1	31.6041	3777000	0.74	15	13.3	7.7	6.92	7.89	11.3	43	33.9	0.21	29.1	42.6	17.6383	1120.78
						A	B	C	D	E	F	G	H	I	J	K	L
		Mean weight (g)	Mean human albumin (mg/mL)	Mean % repopulation	Mean HuHEP analysed	Positive (%)												Mean PF per 5µL extract	Mean liver parasite burden (Pf/106 huHEP)
ALL		12.8667	3.6875	34.034	4.64716e+06	79.1667	79.1667	75	70.8333	79.1667	70.8333	87.5	87.5	75	83.3333	79.1667	83.3333	135.453	6454.35
150,000 RO		14.55	3.71667	34.3073	4.15012e+06	75	75	75	75	66.6667	91.6667	83.3333	91.6667	58.3333	83.3333	83.3333	75	236.186	11405.6
20 mosquitoes		11.1833	3.65833	33.7607	5.14421e+06	83.3333	83.3333	75	66.6667	91.6667	50	91.6667	83.3333	91.6667	83.3333	75	91.6667	34.7202	1503.12
